# Supplementary material for: Profiling Hydrophilic Cucurbita pepo Seed Extracts: A Study of European Cultivar Variability
Source: Plants (Basel). 2025 Jul 26;14(15):2308. doi: 10.3390/plants14152308 (PMC12348540; doi:10.3390/plants14152308)
Supplement: Supplementary file 1 [file plants-14-02308-s001.zip]

Archive with 1 entries (1 files):
- plants-3707923-supplementary.pdf
